# Supplementary material for: High-Throughput Calculation of Interlayer van der Waals Forces Validated with Experimental Measurements
Source: Research (Wash D C). 2022 Mar 22;2022:9765121. doi: 10.34133/2022/9765121 (PMC8968625; doi:10.34133/2022/9765121)
Supplement: Supplementary Materials — Supplementary Figure 1: Fb-Eb calculated with the optB88-vdW functional. Supplementary Figure 2: distribution of energy error (Fbd0/η − Eb). Supplementary Figure 3: distribution of Fbd0/Eb. Supplementary Figure 4: distribution of the calculated d0 and d1. Supplementary Figure 5: diagram of the geometry for the integration model. Supplementary Figure 6: visualization of Supplementary equation (13). Supplementary Figure 7: visualization of I1 − I2 with t = 15 nm. Supplementary Figure 8: XRD characterization of the three different 2D materials. Supplementary Figure 9: SEM characterization (with BSE) of the three fabricated probes. Supplementary Figure 10: high-resolution SEM characterization (with SE) of the fabricated probes. Supplementary Figure 11: comparison of the coated 2D material flakes before and after measurements. Supplementary Table 1: the binding energy and binding force calculated with the vdW-DF2 functional. Supplementary Table 2: the binding energy and binding force calculated with the optB88-vdW functional. [file 9765121.f1.zip]

Archive with 3 entries (3 files):
- SI-214-F.docx
- Supplementary Table 1.xlsx
- Supplementary Table 2.xlsx
