# Supplementary material for: High-Throughput Calculation of Interlayer van der Waals Forces Validated with Experimental Measurements
Source: Research (Wash D C). 2022 Mar 22;2022:9765121. doi: 10.34133/2022/9765121 (PMC8968625; doi:10.34133/2022/9765121)
Supplement: Supplementary Materials — Supplementary Figure 1: Fb-Eb calculated with the optB88-vdW functional. Supplementary Figure 2: distribution of energy error (Fbd0/η − Eb). Supplementary Figure 3: distribution of Fbd0/Eb. Supplementary Figure 4: distribution of the calculated d0 and d1. Supplementary Figure 5: diagram of the geometry for the integration model. Supplementary Figure 6: visualization of Supplementary equation (13). Supplementary Figure 7: visualization of I1 − I2 with t = 15 nm. Supplementary Figure 8: XRD characterization of the three different 2D materials. Supplementary Figure 9: SEM characterization (with BSE) of the three fabricated probes. Supplementary Figure 10: high-resolution SEM characterization (with SE) of the fabricated probes. Supplementary Figure 11: comparison of the coated 2D material flakes before and after measurements. Supplementary Table 1: the binding energy and binding force calculated with the vdW-DF2 functional. Supplementary Table 2: the binding energy and binding force calculated with the optB88-vdW functional. [file 9765121.f1.zip › Supplementary Table 1.xlsx]

## Sheet: vdW-DF2
Materials	Space group	d_0 (Å)	E_b (meV Å^-2)	d_1 (Å)	F_b (meV Å^-3)
AgBr	P21/m	3.15625	-16.2553	3.875	-8.02991
AgF2	P21/c	2.15625	-13.0763	2.625	-8.20546
AgI	P4/nmm	2.90625	-13.1562	3.875	-5.65076
AgNO2	P1	2.6875	-6.38715	3.125	-4.16631
AgO4Cl	P-42m	2.65625	-7.92154	3.125	-5.22625
AlOCl	Pmmn	2.9375	-14.0999	3.5	-7.62398
As	Pmna	3.65625	-19.4827	4.375	-9.64811
AuBr	Cmme	2.46875	-13.343	3.25	-6.38013
AuI	Cmme	2.90625	-12.737	3.75	-5.80329
AuSe	P2/m	2.84375	-10.5714	3.5	-5.02909
BN	P-6m2	3.75	-14.6693	4.25	-8.79273
BaHI	P4/nmm	2.8125	-16.3899	3.625	-6.65463
Bi	P-3m1	3.625	-13.0108	4.5	-5.01275
Bi2Se3	P-3m1	3.25	-14.4597	4	-6.70757
Bi2Te2S	P-3m1	3.625	-14.0133	4.5	-6.0872
Bi2Te2S_1	P3m1	3.34375	-14.5732	4	-6.38837
Bi2Te2Se	P-3m1	3.59375	-13.9768	4.375	-6.28216
Bi2Te3	P-3m1	3.5625	-13.9344	4.5	-5.98102
Bi2TeSe2	P-3m1	3.21875	-14.4741	4	-6.55407
BiOBr	P4/nmm	3	-15.5152	3.5	-7.35006
BiOCl	P4/nmm	2.5	-19.4189	3.125	-9.51185
BiOI	P4/nmm	3.4375	-14.137	4.375	-6.21617
BiTeCl	P3m1	3.1875	-12.9818	4	-6.0435
BiTeI	P3m1	3.5	-12.7546	4.375	-5.64953
C	P6/mmm	3.65625	-17.1861	4.125	-10.7193
Ca(OH)2	P-3m1	0.75	-20.2786	1.375	-11.3534
CaHBr	P4/nmm	3	-14.5841	3.875	-6.90826
CaHI	P4/nmm	3.5	-13.3876	4.375	-6.07662
CaI2	P-3m1	3.59375	-10.5144	4.375	-4.88474
Cd(OH)2	P-3m1	0.625	-23.3962	1.375	-12.918
CdBr2	P-3m1	3.25	-11.9526	4	-6.06598
CdCl2	P-3m1	3	-12.0423	3.625	-6.54142
CdI2	P-3m1	3.625	-11.6143	4.5	-5.31264
CdOCl	P3m1	2.375	-25.5125	2.875	-13.639
CeSiI	P-3m1	3.625	-13.5436	4.375	-6.16037
Co(OH)2	C2/m	1.375	-20.4132	3	-6.32018
CoBr2	P-3m1	3.34375	-16.8576	4	-8.28594
CoCl2	P-3m1	3.125	-16.9172	3.875	-9.09567
CoI2	C2/m	3.71875	-15.6881	4.5	-7.14924
CoO2	P-3m1	2.4375	-24.1927	2.875	-15.5702
CrBr2	P-1	3.25	-15.0569	3.875	-7.7008
CrOBr	Pmmn	3.21875	-14.0415	4	-6.97336
CrOCl	Pmmn	2.875	-13.5874	3.5	-7.40717
CrSBr	Pmmn	2.625	-17.706	3.5	-8.20494
CrSe2	C2/m	3.5	-18.9948	4.375	-9.00974
Cu2Te	C2/m	3.625	-16.2677	4.25	-7.53043
CuAgTe2	Pm	3.53125	-16.7241	4.5	-7.12624
CuBr	P4/nmm	2.875	-14.7178	3.5	-6.93028
CuCl2	C2/m	3.25	-9.80124	3.875	-5.48959
CuI	P-3m1	3.65625	-13.3755	4.625	-6.2648
CuI_1	C2/m	3.375	-12.7085	4.125	-5.78687
CuTe	Pmmn	3.6875	-15.6912	4.625	-7.04756
FeBr2	P-3m1	3.40625	-15.3042	4	-7.74777
FeCl2	P-3m1	3.15625	-15.8115	3.75	-8.75532
FeI2	P-3m1	3.78125	-14.5073	4.5	-6.62839
FeO2	Pmmn	2	-20.6707	2.625	-12.361
FeOCl	Pmmn	2.75	-15.4974	3.375	-8.36559
FeS	P4/nmm	2.875	-19.5916	3.5	-9.73312
FeTe	P4/nmm	3.375	-18.3364	4.125	-8.10872
GaGeTe	P-3m1	4.375	-9.65009	5	-4.40282
GaS	P-3m1	3.3125	-15.1725	4	-7.45557
GaS_1	P-6m2	3.75	-10.9543	4.5	-5.80763
GaSe	P-6m2	4	-10.4893	4.625	-5.26559
GaTe	P-6m2	4.375	-9.38125	5	-4.32242
GaTeCl	Pmn21	2.5	-11.8347	3.125	-6.39035
GeI2	P-6m2	4.25	-9.26918	4.875	-4.69504
GeI2_1	P-3m1	3.59375	-12.3244	4.375	-5.73193
GeS	Pmn21	3.46875	-17.8497	4.125	-8.9487
GeSe	Pmn21	3.46875	-21.8791	4.125	-11.0613
Hf3Te2	P4/mmm	4.09375	-14.9274	4.75	-7.10344
HfNBr	Pmmn	3	-13.1567	3.625	-6.3965
HfNBr_1	P-3m1	3.75	-11.8409	4.375	-6.48962
HfNCl	P-3m1	3.625	-10.8548	4	-6.30652
HfNI	P-3m1	4.125	-12.6986	4.75	-6.33564
HfS2	P-3m1	3.25	-17.1868	3.875	-8.81346
HfSe2	P-3m1	3.34375	-16.8864	4	-8.20864
HfSiTe	P4/nmm	3.625	-19.2342	4.5	-8.06815
HfTe2	P-3m1	3.625	-16.7458	4.5	-7.36843
HgI2	P4-m2	3	-11.3364	3.875	-5.00112
In2Se3	C2	3.375	-14.682	4	-6.62625
InOBr	Pmmn	2.9375	-12.7525	3.5	-5.89036
InSe	P-6m2	3.90625	-9.86437	4.46875	-5.05399
InSe_1	C2/m	3.25	-7.9097	4	-3.74741
KAgSe	P4/nmm	2.5625	-25.2916	3.125	-12.7896
KTlCl4	P4-	2.25	-6.33586	3	-3.22284
KTlO	P21/m	3.625	-9.47296	4.5	-3.74201
La2GeI2	P-3m1	3.59375	-11.7581	4.375	-5.4714
La2PBr2	P-3m1	3.21875	-12.3459	4	-6.06424
La2PI2	P-3m1	3.625	-12.5456	4.375	-5.92521
La2TeI2	P-3m1	3.5	-11.887	4.375	-5.36657
LaBr	P-3m1	3.75	-9.11387	4.375	-5.01518
LaBr2	P-6m2	3.78125	-8.77584	4.375	-4.93351
LaCl	P-3m1	3.65625	-8.26931	4.03125	-4.8434
LaGeI	P-3m1	3.5625	-12.5585	4.375	-5.7256
LaI2	P4/mmm	4.21875	-9.33936	4.875	-4.75712
LaOBr	P4/nmm	2.6875	-16.7484	3.5	-7.58182
LaOI	P4/nmm	3.375	-13.3619	4.125	-5.97926
LiAlTe2	P3m1	3.5	-12.2593	4.375	-5.11958
LiAuI4	P-1	3.5625	-9.68597	4.375	-4.69805
LiBH4	C2	2.5	-5.28509	3	-2.99589
LiOH	P4/nmm	0.75	-14.2405	1.5	-7.56683
Mg(OH)2	P-3m1	0.90625	-22.6865	1.5	-12.7003
MgBr2	P-3m1	3.375	-12.2415	4	-6.24183
MgCl2	P-3m1	3.15625	-12.3148	3.875	-6.74549
MgI2	P-3m1	3.71875	-11.8395	4.5	-5.67762
Mn(OH)2	C2/m	2.25	-17.4835	3.5	-5.53407
MnBr2	C2/m	3.375	-15.9553	4	-7.96311
MnCl2	C2/m	3.25	-15.9976	3.75	-8.79985
MnI2	C2/m	3.6875	-15.8307	4.5	-7.4054
MoS2	P-3m1	3.21875	-21.4064	3.875	-10.5749
MoS2_1	P-6m2	3.78125	-14.6763	4.375	-7.82736
MoSe2	P-6m2	3.96875	-13.9459	4.5	-7.03529
MoTe2	P21/m	3.71875	-13.3608	4.5	-5.75503
MoTe2_1	P-6m2	4.375	-12.7938	5	-5.79948
Na2PdH2	P4/mmm	3.875	-5.07931	4.625	-1.61419
NaCN	Pmm2	4.375	-1.76615	5	-0.936248
NaOH	Pmmn	1.625	-9.46127	2	-4.03728
Nb2CS2	P-3m1	3.25	-20.8148	3.875	-10.6435
NbS2	P-6m2	3.5625	-15.955	4.125	-8.80267
NbS2_1	P-3m1	3.09375	-21.667	3.75	-11.1287
NbSe2	P-6m2	3.75	-15.3586	4.5	-8.00105
NbSe2_1	P-3m1	3.28125	-21.1374	4	-10.3678
NbTe2	P-3m1	3.71875	-18.3321	4.5	-7.79423
NiBr2	P-3m1	3.3125	-15.6981	4	-7.54173
NiCl2	P-3m1	3.09375	-15.8666	3.875	-8.08922
NiI2	P-3m1	3.71875	-15.1668	4.5	-6.80026
NiO2	P-3m1	2.59375	-18.2134	3.125	-11.2731
OsOCl2	Pmmm	3.5	-7.59349	3.96875	-4.63927
P	P-3m1	3.71875	-13.9793	4.5	-6.37613
P_1	Pmna	3.75	-17.3697	4.5	-8.91946
PbBrF	P4/nmm	2.8125	-16.0802	3.5	-7.42109
PbClF	P4/nmm	2.375	-22.1529	3	-11.07
PbF4	P4/mmm	2.75	-2.1102	3	-1.73233
PbI2	P-3m1	3.46875	-10.7927	4.375	-4.95137
PbIF	P4/nmm	3.375	-13.3984	4.125	-6.00482
PbO	P4/nmm	3.1875	-13.4381	4.125	-5.39706
PbTe	P3m1	3.5	-13.3406	4.375	-5.26653
PdCl2	P21/c	2.84375	-12.4059	3.5	-6.76964
PdS2	P21/c	3.15625	-14.7082	3.875	-7.47524
PtO2	P-3m1	2.4375	-21.2329	3	-13.3364
PtS2	P-3m1	3.09375	-17.4308	3.875	-8.25927
PtSe2	P-3m1	3.25	-16.297	4	-7.12441
RbCl	P4/nmm	4.375	-1.15814	5	-0.47621
ReSe2	P-6m2	3.96875	-12.666	4.5	-6.44607
RhTeCl	P21/m	3.375	-14.5829	3.96875	-6.51256
RuOCl2	Pmmm	3.53125	-7.98494	4	-4.92052
Sb	P-3m1	3.71875	-12.6409	4.625	-5.06895
Sb2Te2Se	P-3m1	3.625	-14.8254	4.625	-6.2468
Sb2Te3	P-3m1	3.5	-14.7872	4.375	-6.32719
Sb2TeSe2	P-3m1	3.25	-15.2948	4	-6.89995
Sb2TeSe2_1	P3m1	3.5	-15.1919	4.375	-6.6756
SbTeI	C2/m	3.65625	-10.2928	4.375	-5.00585
Sc2CCl2	P-3m1	3.21875	-15.1309	3.875	-8.52877
Sc2NCl2	P-3m1	3.21875	-15.9963	3.875	-8.91744
ScCl	P-3m1	3.5625	-11.8934	4	-7.01623
ScHCl	P-3m1	3.625	-11.5067	4	-6.53243
ScOBr	Pmmn	3	-12.6833	3.875	-6.41144
SiH	P-3m1	1.5	-10.7212	2.375	-5.26724
SiTe2	P-3m1	3.90625	-15.3014	4.75	-6.65535
SnF4	P4/mmm	2.875	-2.06685	3.375	-1.65539
SnO	C2/m	3.875	-13.1113	4.5	-5.4256
SnO_1	P4/nmm	3.28125	-13.755	4.5	-5.08798
SnS2	P-3m1	3.125	-15.3633	4	-7.50764
SnSe2	P-3m1	3.3125	-15.2087	4	-7.0188
SnTe	Pmn21	3.5625	-20.6498	4.25	-9.56532
SrBrF	P4/nmm	2.625	-16.7732	3.5	-7.54586
SrHBr	P4/nmm	2.625	-17.6605	3.5	-7.8732
SrHI	P4/nmm	3.3125	-13.2578	4	-5.71822
SrI2	Pmmn	3.71875	-8.83789	4.5	-4.20752
Ta2CS2	P-3m1	3.25	-20.7936	3.875	-10.6538
TaS2	P-6m2	3.625	-15.4074	4.25	-8.43052
TaS2_1	P-3m1	3.125	-21.2396	3.875	-10.9238
TaSe2	P-3m1	3.375	-20.5239	4	-9.98737
TaSe2_1	P-6m2	3.75	-14.8235	4.375	-7.71329
Ti2PTe2	P-3m1	3.875	-17.8878	4.5	-7.60918
TiBr2	P-3m1	3.5	-15.7757	4	-7.80859
TiCl2	P-3m1	3.21875	-16.1846	3.875	-8.69068
TiNBr	Pmmn	3.125	-13.8152	3.875	-6.81052
TiNCl	Pmmn	2.75	-13.956	3.5	-7.24867
TiNI	Pmmn	3.5625	-13.9822	4.375	-6.3983
TiOBr	Pmmn	3	-14.0629	3.875	-6.96761
TiOCl	Pmmn	2.625	-14.4176	3.5	-7.37518
TiS2	P-3m1	3.15625	-19.6663	3.875	-10.0072
TiSe2	P-3m1	3.34375	-18.7062	4	-8.9356
TiTe2	P-3m1	3.71875	-17.6759	4.5	-7.78756
Tl2O	P-3m1	3.84375	-13.7567	4.5	-5.70788
Tl2S	P-3m1	3.28125	-13.2952	4.125	-5.17432
TlF	P4/nmm	3.375	-12.5922	4.125	-5.5978
VBr2	C2/m	3.46875	-15.8871	4.125	-7.76733
VCl2	C2/m	3.25	-16.3452	4	-8.83099
VI2	C2/m	3.5625	-13.509	4.375	-6.30537
VOBr	Pmmn	3.09375	-15.389	3.875	-7.73699
VOBr2	Pmm2	3.75	-9.46099	4.25	-5.46037
VOCl	Pmmn	2.75	-15.5733	3.25	-8.05104
VOCl2	Pmm2	3.53125	-8.51416	3.96875	-5.30362
VS2	P-3m1	3.21875	-21.8683	4	-10.9856
VSe2	P-3m1	3.4375	-19.7688	4.125	-9.50095
VTe2	P-3m1	3.90625	-17.3614	4.75	-7.56887
W2N3	P-6m2	2.625	-29.046	3.25	-17.1236
WS2	P-6m2	3.75	-14.6272	4.375	-7.7819
WSe2	P-6m2	3.9375	-13.9994	4.5	-7.08156
WTe2	P21/m	3.71875	-13.1701	4.5	-5.65262
WTe2_1	P-6m2	4.375	-12.8833	5	-5.83682
YCBr	C2/m	3.375	-12.5511	4	-6.47235
YCI	C2/m	3.8125	-12.9927	4.5	-6.26157
YCl	P-3m1	3.59375	-9.9909	3.96875	-5.62868
YGaI	P-3m1	3.625	-13.5335	4.5	-6.14517
YOCl	P-3m1	3.625	-8.84746	4	-5.10683
ZnBr2	P-3m1	3.40625	-12.9039	4	-6.38338
ZnCl2	P4-m2	2.75	-11.9469	3.375	-6.29107
ZnCl2_1	P-3m1	3.15625	-13.1685	3.875	-7.0789
ZnI2	P-3m1	3.75	-12.4701	4.375	-5.88325
Zr2PTe2	P-3m1	3.75	-17.3208	4.5	-7.73864
ZrBr	P-3m1	3.8125	-12.7872	4.375	-6.8463
ZrCl	P-3m1	3.5625	-12.2558	4	-7.16179
ZrCl2	P-6m2	3.5	-11.9107	4	-7.02993
ZrI2	P21/m	3.53125	-11.6339	4.375	-5.35576
ZrNBr	Pmmn	3	-12.7064	3.875	-6.09189
ZrNBr_1	P-3m1	3.8125	-11.376	4.375	-6.3016
ZrNBr_2	P3m1	3.40625	-14.1344	3.96875	-6.91882
ZrNCl	P-3m1	3.625	-10.2648	4	-6.08176
ZrNCl_1	P3m1	3.25	-13.826	3.875	-7.19298
ZrNI	Pmmn	3.5	-12.944	4.375	-5.93433
ZrNI_1	P-3m1	4.1875	-12.2243	4.75	-6.19994
ZrS2	P-3m1	3.15625	-16.8245	3.875	-8.67342
ZrSe2	P-3m1	3.3125	-16.7981	4	-8.24601
ZrSiTe	P4/nmm	3.5	-19.0904	4.5	-7.82818
ZrTe2	P-3m1	3.625	-17.2325	4.375	-7.64851
ZrTiSe4	P2	3.28125	-17.7679	4	-8.54907
ZrTiTe4	P2/m	3.625	-17.5069	4.375	-7.69326
