# Supplementary material for: High-Throughput Calculation of Interlayer van der Waals Forces Validated with Experimental Measurements
Source: Research (Wash D C). 2022 Mar 22;2022:9765121. doi: 10.34133/2022/9765121 (PMC8968625; doi:10.34133/2022/9765121)
Supplement: Supplementary Materials — Supplementary Figure 1: Fb-Eb calculated with the optB88-vdW functional. Supplementary Figure 2: distribution of energy error (Fbd0/η − Eb). Supplementary Figure 3: distribution of Fbd0/Eb. Supplementary Figure 4: distribution of the calculated d0 and d1. Supplementary Figure 5: diagram of the geometry for the integration model. Supplementary Figure 6: visualization of Supplementary equation (13). Supplementary Figure 7: visualization of I1 − I2 with t = 15 nm. Supplementary Figure 8: XRD characterization of the three different 2D materials. Supplementary Figure 9: SEM characterization (with BSE) of the three fabricated probes. Supplementary Figure 10: high-resolution SEM characterization (with SE) of the fabricated probes. Supplementary Figure 11: comparison of the coated 2D material flakes before and after measurements. Supplementary Table 1: the binding energy and binding force calculated with the vdW-DF2 functional. Supplementary Table 2: the binding energy and binding force calculated with the optB88-vdW functional. [file 9765121.f1.zip › Supplementary Table 2.xlsx]

## Sheet: optB88
Materials	Space group	d_0 (Å)	E_b (meV Å^-2)	d_1 (Å)	F_b (meV Å^-3)
AgBr	P21/m	2.84375	-23.2153	3.375	-10.1492
AgF2	P21/c	1.96875	-18.7638	2.5	-12.0561
AgI	P4/nmm	2.625	-17.7808	3.625	-7.01558
AgNO2	P1	2.625	-8.63839	3.125	-4.87557
AgO4Cl	P-42m	2.5	-10.8278	3.125	-6.4912
AlOCl	Pmmn	2.8125	-18.2823	3.375	-9.00306
As	Pmna	3.375	-26.617	3.96875	-12.4118
AuBr	Cmme	2.21875	-17.5077	3.0625	-7.5498
AuI	Cmme	2.625	-16.8825	3.5	-6.60025
AuSe	P2/m	2.5625	-14.2101	3.5	-6.26743
BN	P-6m2	3.5	-19.1829	4	-10.3394
BaHI	P4/nmm	2.375	-24.0767	3.25	-9.51683
Bi	P-3m1	3.0625	-21.5484	3.75	-8.55128
Bi2Se3	P-3m1	2.96875	-19.5281	3.875	-8.12513
Bi2Te2S	P-3m1	3.25	-19.6546	4	-7.66301
Bi2Te2S_1	P3m1	3	-19.759	3.875	-7.87332
Bi2Te2Se	P-3m1	3.21875	-19.6369	4.125	-7.75445
Bi2Te3	P-3m1	3.15625	-19.6283	4	-7.56336
Bi2TeSe2	P-3m1	2.9375	-19.541	3.625	-7.89469
BiOBr	P4/nmm	2.625	-21.1863	3.5	-9.15156
BiOCl	P4/nmm	2.21875	-26.7635	3.03125	-12.0057
BiTeCl	P3m1	3	-16.888	3.875	-6.90544
BiTeI	P3m1	3.125	-17.3647	4	-6.83246
C	P6/mmm	3.5	-22.0625	4	-12.6991
Ca(OH)2	P-3m1	0.59375	-27.6854	1.125	-15.543
CaHBr	P4/nmm	2.78125	-20.2289	3.375	-8.23041
CaHI	P4/nmm	3.21875	-18.0996	4.125	-7.35027
CaI2	P-3m1	3.39844	-13.5978	4.375	-5.48335
Cd(OH)2	P-3m1	0.46875	-33.1726	1	-18.8406
CdBr2	P-3m1	3.09375	-15.5033	3.96875	-7.008
CdCl2	P-3m1	2.875	-15.609	3.5	-6.94874
CdI2	P-3m1	3.40625	-15.3487	4.125	-6.43726
CdOCl	P3m1	2.15625	-36.8571	2.625	-19.9551
CeSiI	P-3m1	3.40625	-17.411	4.125	-7.10145
CoBr2	P-3m1	3.0625	-22.8897	3.75	-10.9556
CoCl2	P-3m1	2.875	-22.2325	3.5	-11.1718
CoI2	C2/m	3.375	-22.0632	4.125	-9.51181
CoO2	P-3m1	2.3125	-31.4833	2.75	-19.886
CrBr2	P-1	3	-19.6862	3.625	-8.58523
CrOBr	Pmmn	3	-18.539	3.5	-7.2575
CrOCl	Pmmn	2.75	-17.6172	3.375	-8.87637
CrSBr	Pmmn	2.34375	-24.0746	3.125	-10.1516
CrSe2	C2/m	3.21875	-26.2948	3.875	-11.2622
CuAgTe2	Pm	3.125	-24.2084	4.03125	-10.3427
CuCl2	C2/m	3.15625	-12.6486	3.5	-5.65911
CuI	P-3m1	3.4375	-17.7473	3.875	-6.61409
CuTe	Pmmn	3.25	-22.4024	3.875	-9.03863
FeBr2	P-3m1	3.1875	-20.2139	4	-9.69545
FeCl2	P-3m1	3	-20.5919	3.375	-9.84599
FeI2	P-3m1	3.46875	-19.7514	4.25	-8.67308
FeO2	Pmmn	1.8125	-26.6962	2.50781	-15.1718
FeS	P4/nmm	2.625	-25.5988	3.36719	-12.7002
FeTe	P4/nmm	3	-25.8415	3.625	-11.061
GaGeTe	P-3m1	4.25	-12.2493	5	-5.09088
GaS	P-3m1	3.09375	-19.8431	4	-8.60493
GaS_1	P-6m2	3.71875	-13.7773	4.375	-6.34074
GaSe	P-6m2	3.875	-13.1769	4.5	-5.68639
GaTe	P-6m2	4.21875	-11.9392	4.875	-4.98333
GaTeCl	Pmn21	2.4375	-14.8711	3	-6.81247
GeI2	P-6m2	4.0625	-11.7227	4.75	-5.17184
GeI2_1	P-3m1	3.34375	-16.2729	4.125	-6.6315
GeS	Pmn21	3.25	-23.5068	4	-10.8998
GeSe	Pmn21	3.21875	-29.7907	3.875	-14.1725
Hf3Te2	P4/mmm	3.875	-18.282	4.5	-7.86019
HfNBr	Pmmn	2.8125	-16.9369	3.5	-6.95351
HfNBr_1	P-3m1	3.71875	-14.7889	4.375	-6.86042
HfNCl	P-3m1	3.5	-13.7207	4	-7.00802
HfNI	P-3m1	4	-15.8317	4.625	-6.98825
HfS2	P-3m1	3.03125	-22.1614	3.625	-10.2903
HfSe2	P-3m1	3.0625	-22.2768	3.875	-9.75095
HfSiTe	P4/nmm	3.125	-27.8299	4	-10.945
HfTe2	P-3m1	3.25	-23.4036	4	-9.64485
HgI2	P4-m2	2.71875	-15.2267	3.5	-5.89718
In2Se3	C2	3.125	-19.5913	3.875	-8.1283
InOBr	Pmmn	2.75	-16.5224	3.625	-7.20592
InSe	P-6m2	3.78125	-12.421	4.375	-5.34996
InSe_1	C2/m	3	-10.4868	3.875	-4.23998
KAgSe	P4/nmm	2.46875	-30.181	3	-14.7678
KTlCl4	P4-	2.09375	-8.34971	3.03125	-3.70101
KTlO	P21/m	3.3125	-14.1615	3.875	-5.34631
La2GeI2	P-3m1	3.4375	-15.8429	4.125	-6.5021
La2PBr2	P-3m1	3.09375	-16.2935	3.875	-7.09418
La2PI2	P-3m1	3.46875	-16.8862	4.125	-7.02127
La2TeI2	P-3m1	3.40625	-16.0907	4	-6.56427
LaBr	P-3m1	3.75	-12.1451	4.375	-5.56355
LaBr2	P-6m2	3.6875	-12.0352	4.375	-5.60178
LaCl	P-3m1	3.5625	-11.4453	4	-5.57973
LaGeI	P-3m1	3.40625	-16.8597	4.125	-6.87271
LaI2	P4/mmm	4.09375	-12.352	4.75	-5.43082
LaOBr	P4/nmm	2.375	-24.4026	3.28125	-10.2891
LaOI	P4/nmm	3.125	-18.7196	4	-7.34535
LiAlTe2	P3m1	3.125	-17.2561	4	-6.55057
LiAuI4	P-1	3.375	-12.5857	4	-5.38788
LiBH4	C2	2.5	-7.23444	3	-3.33258
LiOH	P4/nmm	0.625	-19.5026	1.375	-9.56706
Mg(OH)2	P-3m1	0.6875	-33.2278	1.25	-18.4709
MgBr2	P-3m1	3.25	-15.8503	3.875	-7.19262
MgCl2	P-3m1	3	-15.9052	3.625	-7.37652
MgI2	P-3m1	3.5	-15.4801	4.375	-6.44708
Mn(OH)2	C2/m	2.125	-22.7042	3.5	-5.84885
MnBr2	C2/m	3.15625	-20.8461	3.88086	-10.0166
MnCl2	C2/m	3.03125	-20.7925	3.625	-10.609
MnI2	C2/m	3.50781	-20.9368	4	-9.076
MoS2	P-3m1	2.875	-28.7899	3.625	-13.2766
MoS2_1	P-6m2	3.625	-17.6781	4.25	-8.53735
MoSe2	P-6m2	3.8125	-17.1361	4.5	-7.97778
MoTe2	P21/m	3.375	-18.1517	4.375	-7.02157
MoTe2_1	P-6m2	4.21875	-15.8942	4.875	-6.71561
Na2PdH2	P4/mmm	3.625	-6.53745	4.625	-2.46791
NaCN	Pmm2	4.25	-3.19787	5	-1.40059
NaOH	Pmmn	1.5	-13.5031	2	-5.77371
Nb2CS2	P-3m1	3	-26.8939	3.625	-12.3365
NbS2	P-6m2	3.40625	-19.5739	4	-9.87841
NbS2_1	P-3m1	2.84375	-28.6952	3.5	-13.7454
NbSe2	P-6m2	3.5625	-19.0097	4.5	-8.7192
NbSe2_1	P-3m1	2.96875	-29.0004	3.65625	-13.4522
NbTe2	P-3m1	3.21875	-27.1247	3.99805	-10.9956
NiBr2	P-3m1	3	-21.7161	3.625	-9.44147
NiCl2	P-3m1	2.875	-21.3137	3.625	-10.8613
NiI2	P-3m1	3.3125	-21.7719	3.875	-8.58256
OsOCl2	Pmmm	3.5	-9.77875	4	-4.59662
P	P-3m1	3.40625	-19.4858	4.125	-8.0356
P_1	Pmna	3.5625	-22.3066	4.375	-10.1555
PbBrF	P4/nmm	2.40625	-23.2933	3.46875	-9.77701
PbClF	P4/nmm	2.125	-31.5791	2.875	-14.747
PbI2	P-3m1	3.21875	-14.1476	4.125	-5.62601
PbIF	P4/nmm	3.03125	-18.5651	4	-7.79693
PbO	P4/nmm	2.625	-21.6296	3.625	-8.63603
PbTe	P3m1	3.09375	-20.2442	3.875	-7.93385
PdCl2	P21/c	2.75	-16.0916	3.53125	-7.82316
PdS2	P21/c	2.875	-20.3637	3.48438	-9.70902
PtO2	P-3m1	2.25	-27.9603	2.87695	-16.0848
PtS2	P-3m1	2.71875	-24.5847	3.5	-10.1732
PtSe2	P-3m1	2.6875	-24.9587	3.625	-9.86142
ReSe2	P-6m2	3.875	-15.5528	4.5	-7.40043
RhTeCl	P21/m	3	-21.3378	3.875	-8.9655
RuOCl2	Pmmm	3.46875	-10.2364	3.875	-5.06442
Sb	P-3m1	3.21875	-19.8848	4	-7.5401
Sb2Te2Se	P-3m1	3.21875	-20.9721	4	-8.23746
Sb2Te3	P-3m1	3.1875	-21.0554	4	-8.06176
Sb2TeSe2	P-3m1	3	-20.5524	3.875	-8.22121
Sb2TeSe2_1	P3m1	3.125	-20.9636	4	-8.34676
SbTeI	C2/m	3.375	-13.3591	4.125	-5.56505
Sc2CCl2	P-3m1	3.09375	-19.4319	3.625	-9.31408
Sc2NCl2	P-3m1	3.09375	-20.5313	3.625	-9.8412
ScCl	P-3m1	3.46875	-14.8624	4	-7.64482
ScHCl	P-3m1	3.5	-14.5757	4	-7.04533
ScOBr	Pmmn	2.875	-16.739	3.625	-7.45994
SiH	P-3m1	1.25	-13.342	2.125	-5.7118
SiTe2	P-3m1	3.5	-21.4593	4.375	-8.61555
SnO	C2/m	3.4375	-21.0545	4	-8.1214
SnO_1	P4/nmm	2.59375	-27.7928	3.625	-10.4482
SnS2	P-3m1	2.9375	-20.3322	3.625	-8.94191
SnSe2	P-3m1	2.9375	-21.1393	3.75	-8.79577
SnTe	Pmn21	3.25	-29.7437	3.875	-14.0464
SrBrF	P4/nmm	2.28125	-24.7579	2.875	-10.5224
SrHBr	P4/nmm	2.28125	-25.8605	3	-10.7636
SrHI	P4/nmm	2.875	-18.5193	3.875	-7.26689
SrI2	Pmmn	3.53125	-11.4234	4.375	-4.76515
Ta2CS2	P-3m1	3	-26.4198	3.875	-12.0336
TaS2	P-6m2	3.5	-18.6599	4.125	-9.21701
TaS2_1	P-3m1	2.90625	-27.5419	3.5	-12.9153
TaSe2	P-3m1	3.03125	-27.6699	3.875	-12.4912
TaSe2_1	P-6m2	3.65625	-18.1994	4.375	-8.42839
Ti2PTe2	P-3m1	3.46875	-25.0428	4.375	-10.0009
TiBr2	P-3m1	3.25	-20.5052	4	-9.65531
TiCl2	P-3m1	3.09375	-20.8083	3.625	-10.2768
TiNBr	Pmmn	2.84375	-18.2192	3.5	-7.79898
TiNCl	Pmmn	2.625	-17.856	3.5	-7.98294
TiNI	Pmmn	3.25	-18.9739	4	-7.61063
TiOBr	Pmmn	2.75	-18.5401	3.375	-8.11961
TiOCl	Pmmn	2.53125	-18.5993	3.25	-8.88447
TiS2	P-3m1	2.90625	-26.4635	3.46875	-12.3527
TiSe2	P-3m1	3.03125	-26.0264	3.875	-11.2748
TiTe2	P-3m1	3.25	-25.9551	4	-10.5576
Tl2O	P-3m1	3.375	-22.0529	4.125	-8.74313
Tl2S	P-3m1	2.78125	-21.3606	3.625	-8.09718
VBr2	C2/m	3.28125	-20.7298	3.875	-9.45498
VCl2	C2/m	3.125	-21.089	3.875	-10.3694
VI2	C2/m	3.375	-17.7077	4	-7.43094
VOBr	Pmmn	2.875	-20.4819	3.375	-9.00823
VOBr2	Pmm2	3.65625	-11.9372	4.25	-6.17579
VOCl	Pmmn	2.625	-20.1597	3.5	-8.58687
VOCl2	Pmm2	3.5	-10.8819	4.125	-5.90838
VS2	P-3m1	2.9375	-29.6672	3.49219	-13.9396
VSe2	P-3m1	3.09375	-27.5885	3.75	-12.2066
VTe2	P-3m1	3.39844	-25.2333	4.375	-10.0274
W2N3	P-6m2	2.25	-40.2094	3	-19.7694
WS2	P-6m2	3.65625	-17.6285	4.375	-8.33163
WSe2	P-6m2	3.875	-17.0185	4.5	-8.06667
WTe2	P21/m	3.375	-17.7692	4.125	-6.89796
WTe2_1	P-6m2	4.1875	-15.9223	4.875	-6.74225
YCBr	C2/m	3.3125	-16.0529	4	-7.31306
YCI	C2/m	3.59375	-16.8515	4.375	-7.05673
YCl	P-3m1	3.5	-12.585	4	-6.18198
YGaI	P-3m1	3.4375	-17.4355	4.125	-7.04726
YOCl	P-3m1	3.5	-11.4903	3.875	-5.27021
ZnBr2	P-3m1	3.25	-16.7978	4.125	-6.96697
ZnCl2	P4-m2	2.625	-15.6578	3.375	-7.77326
ZnCl2_1	P-3m1	3.03125	-17.0795	3.5	-8.31438
ZnI2	P-3m1	3.5	-16.5191	4.375	-7.24071
Zr2PTe2	P-3m1	3.40625	-23.6336	4	-9.73369
ZrBr	P-3m1	3.75	-15.7036	4.375	-7.5459
ZrCl	P-3m1	3.5	-15.1892	4	-7.73128
ZrCl2	P-6m2	3.5	-14.8913	3.96875	-7.5846
ZrI2	P21/m	3.3125	-15.3676	4	-6.50426
ZrNBr	Pmmn	2.75	-16.4829	3.375	-6.94326
ZrNBr_1	P-3m1	3.75	-14.2452	4.375	-6.72831
ZrNBr_2	P3m1	3.15625	-19.4066	4.125	-8.48748
ZrNCl	P-3m1	3.5	-13.1815	4	-6.80983
ZrNCl_1	P3m1	3.0625	-18.7045	3.875	-8.71851
ZrNI	Pmmn	3.125	-17.3133	4	-7.02947
ZrNI_1	P-3m1	4	-15.3321	4.625	-6.98953
ZrS2	P-3m1	2.96875	-21.8544	3.625	-10.1833
ZrSe2	P-3m1	3.03125	-22.4225	3.75	-10.0402
ZrSiTe	P4/nmm	3.03125	-28.6619	4	-11.2054
ZrTe2	P-3m1	3.125	-24.5373	4	-10.3051
ZrTiSe4	P2	2.96875	-24.2433	3.625	-10.8868
ZrTiTe4	P2/m	3.15625	-25.5013	4	-10.5026
